# Supplementary material for: Magnesium isoglycyrrhizinate alleviates alcohol-associated liver disease through targeting HSD11B1
Source: eLife. 2026 Jul 28;15:RP109174. doi: 10.7554/eLife.109174 (PMC13412320; doi:10.7554/eLife.109174)
Supplement: Figure 3—source data 2. [file elife-109174-fig3-data2.zip]

Archive with 12 entries (12 files):
- Fig 3E,Source data1-TNFa.tif
- __MACOSX/._Fig 3E,Source data1-TNFa.tif
- Fig 3E,Source data1-Actin TNFa-IL6.tif
- __MACOSX/._Fig 3E,Source data1-Actin TNFa-IL6.tif
- Fig 3E,Source data1-IL6.tif
- __MACOSX/._Fig 3E,Source data1-IL6.tif
- Fig 3E,Source data1-Bcl2.tif
- __MACOSX/._Fig 3E,Source data1-Bcl2.tif
- Fig 3E,Source data1-Actin Bax-Bcl2.tif
- __MACOSX/._Fig 3E,Source data1-Actin Bax-Bcl2.tif
- Fig 3E,Source data1-Bax.Tif
- __MACOSX/._Fig 3E,Source data1-Bax.Tif
