# Supplementary material for: Magnesium isoglycyrrhizinate alleviates alcohol-associated liver disease through targeting HSD11B1
Source: eLife. 2026 Jul 28;15:RP109174. doi: 10.7554/eLife.109174 (PMC13412320; doi:10.7554/eLife.109174)
Supplement: Figure 3—figure supplement 1—source data 2. [file elife-109174-fig3-figsupp1-data2.zip]

Archive with 8 entries (8 files):
- Figure 3-figure supplement 1-source data 2-Actin-Idi1-OE.tif
- __MACOSX/._Figure 3-figure supplement 1-source data 2-Actin-Idi1-OE.tif
- Figure 3-figure supplement 1-source data 2-Idi1-KD.tif
- __MACOSX/._Figure 3-figure supplement 1-source data 2-Idi1-KD.tif
- Figure 3-figure supplement 1-source data 2-Actin-Idi1-KD.tif
- __MACOSX/._Figure 3-figure supplement 1-source data 2-Actin-Idi1-KD.tif
- Figure 3-figure supplement 1-source data 2-Idi1-OE.tif
- __MACOSX/._Figure 3-figure supplement 1-source data 2-Idi1-OE.tif
