# Supplementary material for: Magnesium isoglycyrrhizinate alleviates alcohol-associated liver disease through targeting HSD11B1
Source: eLife. 2026 Jul 28;15:RP109174. doi: 10.7554/eLife.109174 (PMC13412320; doi:10.7554/eLife.109174)
Supplement: Figure 3—figure supplement 2—source data 2. [file elife-109174-fig3-figsupp2-data2.zip]

Archive with 24 entries (24 files):
- Figure 3-figure supplement 2,Source data2-E-IP Flag-WCL-Anti Flag.tif
- __MACOSX/._Figure 3-figure supplement 2,Source data2-E-IP Flag-WCL-Anti Flag.tif
- Figure 3-figure supplement 2,Source data2-E-IP Flag-Anti Flag.tif
- __MACOSX/._Figure 3-figure supplement 2,Source data2-E-IP Flag-Anti Flag.tif
- Figure 3-figure supplement 2,Source data2-D-Actin-Hsd11b1 KD.tif
- __MACOSX/._Figure 3-figure supplement 2,Source data2-D-Actin-Hsd11b1 KD.tif
- Figure 3-figure supplement 2,Source data2-D-Hsd11b1 KD.tif
- __MACOSX/._Figure 3-figure supplement 2,Source data2-D-Hsd11b1 KD.tif
- Figure 3-figure supplement 2,Source data2-E-IP HA-WCL-Anti HA.tif
- __MACOSX/._Figure 3-figure supplement 2,Source data2-E-IP HA-WCL-Anti HA.tif
- Figure 3-figure supplement 2,Source data2-E-IP Flag-WCL-Anti HA.tif
- __MACOSX/._Figure 3-figure supplement 2,Source data2-E-IP Flag-WCL-Anti HA.tif
- Figure 3-figure supplement 2,Source data2-D-Actin-Hsd11b1 OE.tif
- __MACOSX/._Figure 3-figure supplement 2,Source data2-D-Actin-Hsd11b1 OE.tif
- Figure 3-figure supplement 2,Source data2-E-IP HA-Anti HA.tif
- __MACOSX/._Figure 3-figure supplement 2,Source data2-E-IP HA-Anti HA.tif
- Figure 3-figure supplement 2,Source data2-D-Hsd11b1 OE.tif
- __MACOSX/._Figure 3-figure supplement 2,Source data2-D-Hsd11b1 OE.tif
- Figure 3-figure supplement 2,Source data2-E-IP HA-Anti Flag.tif
- __MACOSX/._Figure 3-figure supplement 2,Source data2-E-IP HA-Anti Flag.tif
- Figure 3-figure supplement 2,Source data2-E-IP HA-WCL-Anti Flag.tif
- __MACOSX/._Figure 3-figure supplement 2,Source data2-E-IP HA-WCL-Anti Flag.tif
- Figure 3-figure supplement 2,Source data2-E-IP Flag-Anti HA.tif
- __MACOSX/._Figure 3-figure supplement 2,Source data2-E-IP Flag-Anti HA.tif
