# Supplementary material for: Magnesium isoglycyrrhizinate alleviates alcohol-associated liver disease through targeting HSD11B1
Source: eLife. 2026 Jul 28;15:RP109174. doi: 10.7554/eLife.109174 (PMC13412320; doi:10.7554/eLife.109174)
Supplement: Figure 5—source data 2. [file elife-109174-fig5-data2.zip]

Archive with 12 entries (12 files):
- Fig 5E,Source data2-Bcl2.tif
- __MACOSX/._Fig 5E,Source data2-Bcl2.tif
- Fig 5E,Source data2-Actin-Bcl2-Bax.tif
- __MACOSX/._Fig 5E,Source data2-Actin-Bcl2-Bax.tif
- Fig 5E,Source data2-Actin-TNFa-IL6.tif
- __MACOSX/._Fig 5E,Source data2-Actin-TNFa-IL6.tif
- Fig 5E,Source data2-IL6.tif
- __MACOSX/._Fig 5E,Source data2-IL6.tif
- Fig 5E,Source data2-Bax.tif
- __MACOSX/._Fig 5E,Source data2-Bax.tif
- Fig 5E,Source data2-TNFa.tif
- __MACOSX/._Fig 5E,Source data2-TNFa.tif
