# Supplementary material for: Magnesium isoglycyrrhizinate alleviates alcohol-associated liver disease through targeting HSD11B1
Source: eLife. 2026 Jul 28;15:RP109174. doi: 10.7554/eLife.109174 (PMC13412320; doi:10.7554/eLife.109174)
Supplement: Figure 6—source data 2. [file elife-109174-fig6-data2.zip]

Archive with 48 entries (48 files):
- Fig 6,Source data2-F-IP Flag anti Myc.tif
- __MACOSX/._Fig 6,Source data2-F-IP Flag anti Myc.tif
- Fig 6,Source data2-C-Hsd11b1 OE Srebp2.tif
- __MACOSX/._Fig 6,Source data2-C-Hsd11b1 OE Srebp2.tif
- Fig 6,Source data2-A-WCL Anti HA.tif
- __MACOSX/._Fig 6,Source data2-A-WCL Anti HA.tif
- Fig 6,Source data2-D-Hsd11b1 KD Idi1.tif
- __MACOSX/._Fig 6,Source data2-D-Hsd11b1 KD Idi1.tif
- Fig 6,Source data2-C-Hsd11b1 OE Actin.tif
- __MACOSX/._Fig 6,Source data2-C-Hsd11b1 OE Actin.tif
- Fig 6,Source data2-B-WCL Anti Flag.Tif
- __MACOSX/._Fig 6,Source data2-B-WCL Anti Flag.Tif
- Fig 6,Source data2-F-IP Myc WCL anti Myc.tif
- __MACOSX/._Fig 6,Source data2-F-IP Myc WCL anti Myc.tif
- Fig 6,Source data2-D-Hsd11b1 KD Actin.tif
- __MACOSX/._Fig 6,Source data2-D-Hsd11b1 KD Actin.tif
- Fig 6,Source data2-F-IP Flag anti Flag.tif
- __MACOSX/._Fig 6,Source data2-F-IP Flag anti Flag.tif
- Fig 6,Source data2-F-IP Myc anti Myc.Tif
- __MACOSX/._Fig 6,Source data2-F-IP Myc anti Myc.Tif
- Fig 6,Source data2-A-WCL Anti Flag.tif
- __MACOSX/._Fig 6,Source data2-A-WCL Anti Flag.tif
- Fig 6,Source data2-B-IP HA Anti HA.Tif
- __MACOSX/._Fig 6,Source data2-B-IP HA Anti HA.Tif
- Fig 6,Source data2-F-IP Flag WCL anti Myc.tif
- __MACOSX/._Fig 6,Source data2-F-IP Flag WCL anti Myc.tif
- Fig 6,Source data2-B-WCL Anti HA.tif
- __MACOSX/._Fig 6,Source data2-B-WCL Anti HA.tif
- Fig 6,Source data2-C-Hsd11b1 OE Hsd11b1.tif
- __MACOSX/._Fig 6,Source data2-C-Hsd11b1 OE Hsd11b1.tif
- Fig 6,Source data2-A-IP Flag Anti HA.Tif
- __MACOSX/._Fig 6,Source data2-A-IP Flag Anti HA.Tif
- Fig 6,Source data2-C-Hsd11b1 OE Idi1.tif
- __MACOSX/._Fig 6,Source data2-C-Hsd11b1 OE Idi1.tif
- Fig 6,Source data2-A-IP Flag Anti Flag.Tif
- __MACOSX/._Fig 6,Source data2-A-IP Flag Anti Flag.Tif
- Fig 6,Source data2-F-IP Myc WCL anti Flag.tif
- __MACOSX/._Fig 6,Source data2-F-IP Myc WCL anti Flag.tif
- Fig 6,Source data2-B-IP HA Anti Flag.Tif
- __MACOSX/._Fig 6,Source data2-B-IP HA Anti Flag.Tif
- Fig 6,Source data2-F-IP Myc anti Flag.tif
- __MACOSX/._Fig 6,Source data2-F-IP Myc anti Flag.tif
- Fig 6,Source data2-D-Hsd11b1 KD Srebp2.tif
- __MACOSX/._Fig 6,Source data2-D-Hsd11b1 KD Srebp2.tif
- Fig 6,Source data2-F-IP Flag WCL anti Flag.tif
- __MACOSX/._Fig 6,Source data2-F-IP Flag WCL anti Flag.tif
- Fig 6,Source data2-D-Hsd11b1 KD Hsd11b1.tif
- __MACOSX/._Fig 6,Source data2-D-Hsd11b1 KD Hsd11b1.tif
