# Supplementary material for: Magnesium isoglycyrrhizinate alleviates alcohol-associated liver disease through targeting HSD11B1
Source: eLife. 2026 Jul 28;15:RP109174. doi: 10.7554/eLife.109174 (PMC13412320; doi:10.7554/eLife.109174)
Supplement: Figure 7—source data 2. [file elife-109174-fig7-data2.zip]

Archive with 20 entries (20 files):
- Fig 7,Source data2-Hsd11b1KD n-srebp2.tif
- __MACOSX/._Fig 7,Source data2-Hsd11b1KD n-srebp2.tif
- Fig 7,Source data2-Hsd11b1KD Hsd11b1.tif
- __MACOSX/._Fig 7,Source data2-Hsd11b1KD Hsd11b1.tif
- Fig 7,Source data2-Hsd11b1OE Hsd11b1.tif
- __MACOSX/._Fig 7,Source data2-Hsd11b1OE Hsd11b1.tif
- Fig 7,Source data2-Hsd11b1OE Idi1.tif
- __MACOSX/._Fig 7,Source data2-Hsd11b1OE Idi1.tif
- Fig 7,Source data2-Hsd11b1KD Actin.tif
- __MACOSX/._Fig 7,Source data2-Hsd11b1KD Actin.tif
- Fig 7,Source data2-Hsd11b1OE Actin.tif
- __MACOSX/._Fig 7,Source data2-Hsd11b1OE Actin.tif
- Fig 7,Source data2-Hsd11b1KD Idi1.tif
- __MACOSX/._Fig 7,Source data2-Hsd11b1KD Idi1.tif
- Fig 7,Source data2-Hsd11b1OE p-srebp2.tif
- __MACOSX/._Fig 7,Source data2-Hsd11b1OE p-srebp2.tif
- Fig 7,Source data2-Hsd11b1OE n-srebp2.tif
- __MACOSX/._Fig 7,Source data2-Hsd11b1OE n-srebp2.tif
- Fig 7,Source data2-Hsd11b1KD p-srebp2.tif
- __MACOSX/._Fig 7,Source data2-Hsd11b1KD p-srebp2.tif
