# Supplementary material for: Magnesium isoglycyrrhizinate alleviates alcohol-associated liver disease through targeting HSD11B1
Source: eLife. 2026 Jul 28;15:RP109174. doi: 10.7554/eLife.109174 (PMC13412320; doi:10.7554/eLife.109174)
Supplement: Figure 7—figure supplement 1—source data 1. [file elife-109174-fig7-figsupp1-data1.zip]

Archive with 2 entries (2 files):
- Figure 7-figure supplement 1-Source PDF.pdf
- __MACOSX/._Figure 7-figure supplement 1-Source PDF.pdf
