# Supplementary material for: Magnesium isoglycyrrhizinate alleviates alcohol-associated liver disease through targeting HSD11B1
Source: eLife. 2026 Jul 28;15:RP109174. doi: 10.7554/eLife.109174 (PMC13412320; doi:10.7554/eLife.109174)
Supplement: Figure 7—figure supplement 1—source data 2. [file elife-109174-fig7-figsupp1-data2.zip]

Archive with 20 entries (20 files):
- Figure 7-figure supplement 1-source data 2-Idi1-OE.tif
- __MACOSX/._Figure 7-figure supplement 1-source data 2-Idi1-OE.tif
- Figure 7-figure supplement 1-source data 2-Actin-Idi1-OE.Tif
- __MACOSX/._Figure 7-figure supplement 1-source data 2-Actin-Idi1-OE.Tif
- Figure 7-figure supplement 1-source data 2-Hsd11b1-KD.Tif
- __MACOSX/._Figure 7-figure supplement 1-source data 2-Hsd11b1-KD.Tif
- Figure 7-figure supplement 1-source data 2-Actin-Hsd11b1-OE.Tif
- __MACOSX/._Figure 7-figure supplement 1-source data 2-Actin-Hsd11b1-OE.Tif
- Figure 7-figure supplement 1-source data 2-Actin-Srebp2-KD.tif
- __MACOSX/._Figure 7-figure supplement 1-source data 2-Actin-Srebp2-KD.tif
- Figure 7-figure supplement 1-source data 2-Idi1-KD.tif
- __MACOSX/._Figure 7-figure supplement 1-source data 2-Idi1-KD.tif
- Figure 7-figure supplement 1-source data 2-Actin-Hsd11b1-KD.Tif
- __MACOSX/._Figure 7-figure supplement 1-source data 2-Actin-Hsd11b1-KD.Tif
- Figure 7-figure supplement 1-source data 2-Actin-Idi1-KD.Tif
- __MACOSX/._Figure 7-figure supplement 1-source data 2-Actin-Idi1-KD.Tif
- Figure 7-figure supplement 1-source data 2-Hsd11b1-OE.Tif
- __MACOSX/._Figure 7-figure supplement 1-source data 2-Hsd11b1-OE.Tif
- Figure 7-figure supplement 1-source data 2-Srebp2-KD.tif
- __MACOSX/._Figure 7-figure supplement 1-source data 2-Srebp2-KD.tif
